# Supplementary material for: Maternal acellular pertussis vaccination in mice impairs cellular immunity to Bordetella pertussis infection in offspring
Source: JCI Insight. 2023 Sep 22;8(18):e167210. doi: 10.1172/jci.insight.167210 (PMC10561720; doi:10.1172/jci.insight.167210)
Supplement: Supporting data values [file jciinsight-8-167210-s018.xlsx]

## Sheet: Figure 1
Tableau 1
	Figure 1B upper panel
	Dpc	PBS						Time pi	aP
	0	2200	200	1700				0	420	920	120
	7	7300000	1030000	200	2040000			7	1	300	1	1
	28	3000	5000	3500	25000	2000	3600	28	1	1	1	1
	56	1	1	1	1	1		56	1	1	1	1	1	1
	Figure 1B lower panel
	Dpc	PBS						Time pi	aP
	0	2400	1800	1440				0	1400	500	1200
	7	12200000	1900000	1450000	3400000			7	302000	530000	440000	350000
	28	2600	85000	8700	1	4000	10000	28	2400	1200	200	1800
	56	1	100	1	1			56	11800	31000	1200	100	100
	Figure 1C upper panel
	Dpc	PBS						Time pi	aP
	0	200	2400	900				0	500	200	1
	7	400	1	84000	2900000			7	200	100	1500	1
	28	3600	9500	3500	200			28	1	1	1	1
	56	1	1	1	1			56	1	1	1	1
	Figure 1C lower panel
	Dpc	PBS						Time pi	aP
	0	9350	4400	7400				0	1800	1700	2850
	7	2090000	1690000	3540000	4010000			7	96000	540000	1610000	320000
	28	3100	6300	1100	600			28	4100	600	500	400
	56	1	600	1	1	1		56	600	2000	6300	2400	8000
	Figure 1D left panel			Figure 1D right panel
	M	F		M	F
	9500	3600		600	1
	5000	3500		1	1
	200	200		1	1300
	1200	1		1	1
	5000	3000		1	100
	3600	3500		1	4100
	1	25000		4500	1
	14000	2000		1	1
	3700	16300			1
		1200			1900
		14600			200
		2800			1
		9700			1
		2300			200
		18100			2800
					32400
	Figure 1E left panel			Figure 1E right panel
	PBS	aP		PBS	aP
	600	2000		1	600
	1	6300		1	2400
	1	1		1300	8000
	1	1800		1	12100
	1	4900		100	1200
	1	700		4100	1300
	4500	1		1	1
	1	400		1	1300
		600		1	6500
		3900		1900	100
		200		200	5500
		11800		1	300
		31000		1	1400
		1200		200
		100		2800
		500		32400
		1

## Sheet: Figure 2
Tableau 1
	Figure 2A			Figure 2B
	PBS	aP		Ctr/Ctr	1	600	1	1	1	1	1	1	100	1	1	1	1	1	1	1	200	1	200
	200.225	1511.77		Ctr/aP	4100	2400	2700	700
	257.946	942.985		aP/Ctr	1	15600	2000	18900
	212.277	848.538
	265.154	1397.57
	208.656	1496.22
	294.621	2127.17
	290.345	1348.61
	432.767	2176.04
	151.235	1828.41
	166.746	1127.07
	148.614	785.287
	240.106	969.114
	231.225
	267.738
	193.01

## Sheet: Figure 3
Tableau 1
	Figure 3B left panel			Figure 3B right panel
	PBS (X10^4)	aP (X10^4)		PBS (X10^4)	aP (X10^4)
	31.3345	2.2375		3.32158	1.16103
	16.4301	6.90785		5.93644	1.34657
	11.9939	7.1791		5.20535	1.49741
	8.21529	3.41568		4.88638	0.138879
	31.2396	4.07574		6.15105	1.98911
	Figure 3D left panel			Figure 3D right panel
	PBS (X10^4)	aP (X10^4)		PBS (X10^4)	aP (X10^4)
	17.8691	0.679178		2.63668	0.104366
	11.3901	1.06337		4.33271	0.679967
	6.73173	1.18717		3.55668	0.617317
	3.47179	1.04731		2.85364	0.106178
	12.4557	0.6027		4.84371	0.556583
	Figure 3E left panel
	IL-17+					IL-17+ IFN-y+					IFN+					IL-17- IFN-y-
PBS	49.5	41.5	28	37.4	50	2.84	2.95	2.39	1.59	2.49	4.25	6.3	7.12	4.77	3.72	43.4	49.2	62.5	56.3	43.8
aP	11.4	6.02	5.63	20.07	7.2	0.46	0.4	0.43	0.53	0.37	8.94	5.84	7.07	4.02	7.63	79.2	87.4	86.9	74.7	84.8
	Figure 3E right panel
	IL-17+					IL-17+ IFN-y+					IFN+					IL-17- IFN-y-
PBS	42.8	45.6	37	45.2	46.9	2.64	3.3	3.63	2.31	3.49	4.22	4.33	5.57	3	3.86	50.3	46.7	53.8	49.5	45.8
aP	41.4	44.9	33.7	45	49.3	1.91	2.23	1.06	3.04	2.34	3.72	2.88	3.53	4.94	1.24	53	50	61.7	46	47.2
	Figure 3 F left panel					Figure 3 F middle panel					Figure 3 F right panel
	LUNGS		NOSES			LUNGS		NOSES			LUNGS		NOSES
	PBS (X10^4)	aP (X10^4)	PBS (X10^4)	aP (X10^4)		PBS (X10^2)	aP (X10^2)	PBS (X10^2)	aP (X10^2)		PBS (X10^2)	aP (X10^2)	PBS (X10^2)	aP (X10^2)
	8.84931	0.0776992	1.12866	0.144478		50.8336	0.31553	6.97208	0.668537		75.8557	6.07395	11.1143	1.29993
	4.72687	0.0640119	1.97659	0.215219		33.6017	0.426746	14.3065	1.06941		71.7963	6.20721	18.7541	1.38132
	1.88424	0.0668102	1.31742	0.128477		66.4315	0.513925	12.9065	0.40289		47.9112	8.39411	19.8192	1.34297
	1.29775	0.217134	1.28877	0.0488497		5.53273	0.558665	6.60005	0.322974		16.5575	4.20861	8.55272	0.524832
	6.22607	0.0433944	2.26984	0.441599		30.9575	0.222535	16.8949	2.10103		46.3969	4.59906	18.7037	1.10782

## Sheet: Figure 4
Tableau 1
	Figure 4A left panel			Figure 4A right panel
	PBS (X10^4)	aP (X10^4)		PBS (X10^4)	aP (X10^4)
	21.4477	4.13819		25.7351	8.17079
	12.5744	2.44094		24.4523	7.671
	6.99858	3.16336		19.473	17.3711
	6.65528	1.64		25.7358	9.41044
	26.0028	1.81495		34.3778	15.4443
	Figure 4B right panel
	NOSES					LUNGS
PBS	13.2	22.2	24.9	15.2	19	41.8	33.5	37.2	40.1
aP	53.4	48.8	60.8	61.6	40.2	29.4	23.1	25	9.03	6.27
	Figure 4C upper panel
	Neutrophils	CD24lo B cells	CD24h B cells	CD64+CD24-APC	CD11c+CD24lo DC	CD11c+CD24hi DC
	3.06198	6.56851	3.47845	7.28258	11.5268	3.82192
	5.19107	6.49643	4.3873	6.3887	7.40918	2.7314
	4.00557	6.46102	4.89559	5.69815	7.10829	3.4895
	7.72624	10.7894	8.45679	7.13355	8.60686	3.28321
	6.98149	15.186	9.22924	8.47379	7.31915	3.63898
	Figure 4C lower panel
	Neutrophils	CD24lo B cells	CD24h B cells	CD64+CD24-APC	CD11c+CD24lo DC	CD11c+CD24hi DC
	3.12431	1.84315	1.49539	3.54013	4.77283	1.41556
	3.32787	2.66347	1.57111	4.64569	5.6979	1.51622
	1.46958	1.13377	0.81895	2.24306	3.43467	1.56404
	2.71274	1.5479	1.20791	3.20764	4.20787	1.88302
	1.65291	1.37348	1.74073	1.84091	2.51058	1.46796
	Figure 4D left panel
	CD24h B cells (X10^4)					CD24lo B cells (X10^4)					CD64+CD24-APC (X10^4)					CD11c+CD24hi DC (X10^4)					CD11c+CD24lo DC (X10^4)					Neutrophils (X10^4)
PBS	6.53885	5.17134	3.86776	7.32347		45.9196	31.1761	13.1257	21.598		1.88207	1.39791	0.581317	1.77942		0.378265	0.38024	0.167818	0.386014		1.18723	0.822005	0.281965	1.47932		21.4477	12.5744	6.65528	26.0028
aP	1.29837	1.0294	0.922523	0.534044	0.489346	2.80174	2.83282	2.84835	1.70567	1.21186	0.157581	0.179629	0.201398	0.160873	0.135429	0.0892463	0.124878	0.0977483	0.10389	0.093733	0.0646009	0.100502	0.104757	0.0865172	0.101739	4.13819	2.44094	3.16336	1.64	1.81495
	CD24h B cells (X10^4)					CD24lo B cells (X10^4)					CD64+CD24-APC (X10^4)					CD11c+CD24hi DC (X10^4)					CD11c+CD24lo DC (X10^4)					Neutrophils (X10^4)
PBS	4.60044	2.16201	2.4239	2.69794	3.73494	2.98724	4.22833	4.35883	6.52561	3.18643	0.72668	1.12721	0.907127	1.08067	1.8529	0.125386	0.0847776	0.0873013	0.129539	0.103125	1.18723	0.822005	0.562426	0.281965	1.47932	25.7351	24.4523	19.473	25.7358	34.3778
aP	2.00605	1.90937	3.66303	2.48349	1.72332	2.21914	1.53567	3.60764	2.64243	2.978	0.305839	0.233057	0.482692	0.337541	0.588138	0.0737452	0.0688494	0.0667444	0.0554381	0.0711129	0.0646009	0.100502	0.104757	0.0865172	0.101739	8.17079	7.671	17.3711	9.41044	15.4443

## Sheet: Figure 5
Tableau 1
	Figure 5A left panel			Figure 5A middle panel			Figure 5A right panel
	PBS (X10^6)	aP (X10^6)		PBS (X10^6)	aP (X10^6)		PBS (X10^5)	aP (X10^5)
	2.3816	3.45432		1.69592	2.47987		4.00839	6.08932
	2.37237	4.39011		1.64044	3.04697		4.47143	9.02961
	2.44148	3.85375		1.6647	2.58437		4.88227	8.08225
	3.07065	3.17108		2.12373	2.17286		5.48006	5.79198
	2.65547	3.96552		1.87844	2.78055		3.57509	7.28041
	Figure 5C left panel			Figure 5C right panel
	PBS (X10^5)	aP (X10^5)		PBS (X10^5)	aP (X10^5)
	5.75787	5.49738		0.400105	0.952236
	4.87296	6.43675		0.461633	1.42719
	4.85085	6.13339		0.673885	1.10215
	4.6836	3.77187		0.483773	0.534573
	6.31664	5.28152		0.307372	0.720655
	Figure 5D left panel
	IL-17+					IL-17+ IFN-y+					IFN+					IL-17- IFN-y-
PBS	19.2	15.5	4.23	7.32	28.7	0.61	0.5	0.16	0.13	0.86	4.36	4.76	8.66	9.15	3.14	75.8	79.2	86.9	83.4	67.3
aP	1.69	1.86	1.98	1.24	4.38	0.003	0.031	0.059	0.013	0.032	17.4	16	16.6	14.2	13.7	80.8	82.1	81.4	84.6	81.8
	Figure 5D right panel
	IL-17+					IL-17+ IFN-y+					IFN+					IL-17- IFN-y-
PBS	5.45	3.46	1.22	2.17	11	0.4	0.26	0.17	0.16	1.07	26	26.7	24.4	26.1	25.5	68.3	69.6	74.2	71.6	62.5
aP	0.5	0.68	0.6	0.8	2.26	0.037	0.043	0.066	0.023	0.15	24.6	23	28.9	19.2	21.7	74.9	76.3	70.5	80	75.9
	Figure 5E left panel					Figure 5E middle panel					Figure 5E right panel
	CD4+		CD8+			CD4+		CD8+			CD4+		CD8+
	PBS (X10^4)	aP (X10^4)	PBS (X10^3)	aP (X10^3)		PBS (X10^3)	aP (X10^3)	PBS (X10^2)	aP (X10^2)		PBS (X10^4)	aP (X10^4)	PBS (X10^3)	aP (X10^3)
	11.043	0.93178	2.17922	0.472985		3.52411	0.165545	1.61885	0.354738		2.5117	9.5874	10.3855	23.3891
	7.55833	1.19539	1.59801	0.974573		2.44471	0.197382	1.19254	0.616818		2.32069	10.2885	12.307	32.7654
	2.05284	1.216	0.820667	0.666133		0.785496	0.363345	1.17238	0.72669		4.20182	10.1567	16.4485	31.8169
	3.42931	0.467955	1.0503	0.426555		0.62006	0.0501829	0.759257	0.125457		4.286	5.35075	12.6037	10.2749
	18.0007	2.31559	3.37869	1.62682		5.40338	0.170554	3.29011	1.04956		1.98039	7.25378	7.833	15.6647

## Sheet: Figure 6
Tableau 1
	Figure 6A upper panel			Figure 6A lower panel
	PBS	aP		PBS	aP
	1.69242	2.42387		1.91687	2.35619
	1.81593	2.02346		2.10241	2.19829
	1.843	2.45206		2.09113	2.4859
	1.52267	2.86939		2.10805	2.64381
	Figure 6B upper panel
	Dpc	aP						Dpc	KO PBS							Dpc	KO aP
	0	480000	380000	530000				0	100000	7000	360000					0	420000	204000	105000
	7	37000	104000	10000	12000			7	1940000	1180000	300000	7600000	3700000	20800000		7		1000	1	1	1
	14	1	1	1	1			14	107000	154000	85000	30000				14	1	1	1	1
	18	1	1	1	1			18	57000	20000	4900	33000				18	1	1	1	1
	28	1	1	1	1			28	1	600	1000	700				28	1	1	1	1
	42	1	1	1	1			42	200	20	100	1				42	1	1	1	1
	56	1	200	400	1	1	1	56	1	1	1	1	1	1	1	56
	Figure 6B lower panel
	Dpc	aP						Dpc	KO PBS						Dpc	KO aP
	0	270000	162000	164000				0	99000	170000	85000				0	134000	100000	114000
	7	940000	410000	760000	380000	108000	660000	7	560000	990000	1330000	700000	1640000	1040000	7	184000	870000	420000	24000	127000	119000
	18	153000	24000	69000	48000			18	5500	3500	59000	22000			18	1200	4400	17000	14000
	28	49000	31000	14500	30000			28	6300	12300	10000	3000			28	2500	1300	2400	2500
	42	3100	40000	30000	23000			42	400	8900	5100				42	1000	200	1400
	56	8000	39000	38000	13000	7000	14000	56	500	200	400	3100			56	1	2700	2300	200	1
	Figure 6C upper panel
	Dpc	aP							Dpc	PBS
	0	1	40	1					0	100	100	1
	7	120	60	1	1				7	12100	450000	8200	32000
	28	1	1	1	1				28	800	1	44800
	56	1	1	1	1	1	1	1	56	1	1	1	1	1	1	1	1	1
	Figure 6C lower panel
	Dpc	aP						Dpc	PBS
	0	500	200	200				0	600	200	100
	7	320000	240000	23800	2700			7	710000	1530000	300000	1000000
	28	580000	44000	8000				28	56000	190000	310000
	56	1000	7000	16000	23000	600	11500	56	20000	13000	62000	64000
	115	40	1	80				115	5400	5700	5300	400	7500	6900	82000	21400	2900
	Figure 6D: T cells			Figure 6D: IL-17+ cells
	Ctr (X10^3)	aP (X10^3)		Ctr (X10^3)	aP (X10^3)
	17.8509	19.5293		8.47803	4.19789
	35.8972	23.1843		18.5681	3.50337
	31.0023	34.9492		13.6036	6.34779
		24.7927			4.71685
		32.0544			5.3424
		20.0045			5.49935
	Figure 6D: neutrophils			Figure 6D: APC
	Ctr (X10^3)	aP (X10^3)		Ctr (X10^4)	aP (X10^4)
	27.2078	21.6843		5.11005	3.42536
	49.7316	19.8158		7.19308	5.01111
	35.509	76.1191		8.03898	4.39358
		83.655			5.0737
		27.3364			3.31881
		70.9522			7.05255
					5.7667

## Sheet: Figure 7
Tableau 1
	Figure 7B left panel			Figure 7B right panel
	PBS (X10^4)	aP (X10^4)		PBS (X10^4)	aP (X10^4)
	15.5483	11.5091		2.09807	0.698514
	13.1409	9.48002		4.52765	0.898857
	16.669	9.36382		3.14529	0.965968
	18.6571	7.14609		2.68353	1.31208
	14.0664	12.154		2.10588	1.25521
	14.5855	9.13575		3.61295	2.3865
	18.3917	17.1392		4.01798	1.89175
	21.8164	6.15718		2.38876	1.60319
	26.3657	8.63155		4.20343	1.34527
	27.2983	12.8243		3.25201	1.14987
	Figure 7C left panel			Figure 7C right panel
	PBS (X10^4)	aP (X10^4)		PBS (X10^4)	aP (X10^4)
	7.05208	3.55349		1.34964	0.421331
	6.90208	4.75815		2.89113	0.512886
	5.6556	2.98008		2.16529	0.615381
	7.4062	3.05719		1.84237	0.887779
	5.57987	4.72676		1.18277	0.871017
	6.31339	3.89437		2.26005	1.80936
	5.02427	6.40944		2.55022	1.47287
	10.1729	1.78162		1.66758	0.679955
	11.3677	2.91705		2.2821	0.607917
	7.68053	3.4263		1.82807	0.628423
	Figure 7E upper left panel					Figure 7E upper right panel
	LUNGS		NOSES			LUNGS		NOSES
	PBS (X10^3)	aP (X10^3)	PBS (X10^3)	aP (X10^3)		PBS (X10^3)	aP (X10^3)	PBS (X10^3)	aP (X10^3)
	20.567	6.87669	4.97519	1.55611		6.45472	1.41088	2.12759	0.552281
	23.2184	7.94507	11.9645	1.7224		7.88009	1.91336	5.1241	0.683383
	15.1743	15.6378	7.76832	2.03715		4.03111	3.51859	3.6381	0.741423
	23.6663	6.84389	5.41473	1.55602		8.59438	1.74036	3.1671	0.75768
	14.18	9.87676	4.03434	2.28984		6.40572	3.03675	2.08345	0.989709
	19.164	8.73624	7.64134	3.48882		10.0834	1.70167	4.82181	1.37326
	15.7036	14.8163	8.22422	2.8538		5.59171	3.82669	4.93995	0.990997
	31.7708	3.06961	5.32098	2.28809		16.9388	0.49598	3.30968	0.696706
	41.7239	6.46252	7.4538	1.69432		15.25	1.28508	4.51651	0.61886
	22.4439	7.71911	5.4539	2.00892		8.39004	1.27517	3.78293	0.779636
	Figure 7E lower left panel					Figure 7E lower right panel
	LUNGS		NOSES			LUNGS		NOSES
	PBS (X10^3)	aP (X10^3)	PBS (X10^3)	aP (X10^3)		PBS (X10^2)	aP (X10^2)	PBS (X10^2)	aP (X10^2)
	5.17784	2.03635	1.2816	0.281351		4.81143	1.386	2.84399	0.416816
	3.66887	3.22213	1.96808	0.275445		5.60078	2.38281	7.44679	0.697329
	4.43043	2.08824	1.47633	0.42014		4.06209	4.36128	7.97922	1.16509
	1.27906	1.79723	0.821101	0.362208		2.61796	1.32707	3.36765	0.70224
	4.09227	2.72867	0.768122	0.445552		3.36258	3.99765	2.41313	0.766933
	3.00142	2.52127	1.02497	0.649514		7.25198	1.80091	4.15438	2.63517
	2.07751	3.83385	1.73694	0.381415		3.34193	3.18593	4.26617	1.3622
	4.27997	0.574087	0.926436	0.308378		11.3837	2.57753	4.75272	0.647214
	5.40598	1.30365	1.53084	0.215092		10.812	0.779959	4.18131	1.13206
	4.57329	1.67247	0.978463	0.358995		6.74747	1.3622	4.20326	0.870292
	Figure 7F left panel			Figure 7F right panel
	PBS (X10^4)	aP (X10^4)		PBS (X10^4)	aP (X10^4)
	26.8563	18.914		6.23546	4.25209
	40.341	20.1505		8.41857	6.2946
	35.4133	23.9198		12.9564	5.40163
	24.4698	17.2427		1.93605	5.88853
	22.359	21.9265		8.16004	3.65398
	26.9272	21.5612		9.62084	7.87689
	26.5727	44.8379		10.318	6.94481
	44.8132	2.43899		3.34326	4.02091
	46.7222	9.98497		9.76425	3.03902
	49.7347	14.2518		7.62668	1.81337
	Figure 7G left panel			Figure 7G right panel
	PBS (X10^3)	aP (X10^3)		PBS (X10^3)	aP (X10^3)
	35.2175	40.4264		33.1105	31.3492
	60.4441	35.0726		58.6199	33.4873
	139.591	47.0417		42.5131	38.0009
	78.471	31.9728		50.9818	40.757
	15.6877	23.5316		45.448	37.0905
	29.2682	25.8882		56.5248	23.5426
	29.2289	27.7999		41.739	23.1032
	46.9975	10.9199		28.1746	37.7381
	58.2852	16.8797		44.6427	37.231
	28.0915	49.3905		22.9431	24.3138
	Figure 7H left panel
	PBS	aP
	600	1300
	200	8300
	1	400
	1	9600
	1	300
	300	100
	400	190
	4500	1
	8000	1300
	1	1
	1	900
	1	100
	1	1400
	1	700
	1	4800
	700	3100
	2000	1400
	200	2000
		1
		4700
		200
		6700
		400
		1
		1

## Sheet: Figure 8
Tableau 1
	Figure 8A left panel
Majuscule!	1 Dpc		3 Dpc
	aP	PBS	aP	PBS
	100000	154000	100000	90000
	270000	164000	180000	570000
	120000	1710000	210000	650000
			130000
	Figure 8A middle panel
	1 Dpc		3 Dpc
	aP	PBS	aP	PBS
	1	300	490	140
	1	200	1000	29000000
	1	480	1560000	3500000
			170000
	Figure 8A right panel
	1 Dpc		3 Dpc
	aP	PBS	aP	PBS
	1	1	1	1
	1	1	2000	33400000
	1	1	540000	2640000
			46000
	Figure 8B
	Days elapsed	PBS	aP
	1	0
	3	1
	3	1
	3	1
	3	1
	4
	5
	5
	5
	5
	6
	1		0
	3		1
	3		1
	4		1
	5		1
	5		1
	5		1
	Figure 8C left panel
Dpc	PBS								Dpc	aP
1	40	190	20	40	180	1600			1	60	2300	200	640	130
10	810	110	9000	81000	47000	48000			10	4200	20100	37000	4600	11000
40	47000	34000	9200						40	17300	17000	11600
80	53000	120000	32000	12000	6000	25000	15000	12000	80	12700	8200	13100	30000	22000	33000
121	15000	17000	10000	10000	1500	24000	14000	16000	121	24000	25000	57000
	Figure 8C right panel
Dpc	PBS								Dpc	aP
1	24000	59000	66000	102000	171000	70000			1	131000	61000	32000	71000	55000
10	1360000	500000	620000	480000	640000	1160000			10	1240000	550000	1090000	500000	520000
40	170000	270000	330000						40	260000	370000	73000
80	119000	42000	3700	11000	7000	40000	10000	12000	80	10300	11000	15400	1400	27000	18000
121	11000	29000	24000	6800	1800	21000	115000	162000	121	10000	14000	25000

## Sheet: Figure S1
Tableau 1
	Figure S1A upper panel
Dpc	PBS											Dpc	aP
0	2500	5200	1100	900	2000	1900						0
7	26400000	23700000	5100000	2240000	3200000	380000	410000	1170000	2260000	650000		7	12700	7700	200
28	1	14000	16300	3700	1200	14600	2800	9700	2300	18100		28	1	1	1	1
56	1	1	1	1	1	1	1	1	1	1	1	56	1	1	1	1	1
	Figure S1A lower panel
Dpc	PBS											Dpc	aP
0	2300	2700	1600	800	1000	900						0
7	5000000	3500000	2630000	5700000	3800000	1480000	1090000	860000	2290000	1660000		7	1150000	280000	287000	399000
28	400	22200	3600	900	2200	58000	13800	5200	900	1400		28	4000	3200	1	1600
56	1	1	1	1	1	200	1	200				56	500	5500	300	1	1400
	Figure S1B upper panel
Dpc	PBS											Dpc	aP
0	300	4900	6300									0	400	300	100
7	300	24800000	14500000									7	5200	1000	100	100
28	1	5000	200	1200								28	1	1	1	1
56	1	1	1									56	1	1	1	1	1	1	1	1	1	1
	Figure S1B lower panel
Dpc	PBS											Dpc	aP
0	2500	2600	3200									0	800	1400	1500
7	920000	14900000	9200000									7	260000	470000	670000	530000
28	11700	6800	2700	2800								28	107000	20000	152000
56	1300	1	1									56	1	400	1200	1300	1	1300	6500	600	3900	200

## Sheet: Figure S2
Tableau 1
	Ctr	aP
A changer		100
		1900
		2600
		200
		5400
		400
		1400
		16000
		4000
		1600
		25000

[truncated: 2 more sheets: Figure S3, Figure S4]
